# Supplementary material for: Transcription Factor TeMADS6 Coregulates Carotenoid Biosynthesis and Chlorophyll Degradation Resulting in Yellow-Green Petal Color of Marigold (Tagetes erecta)
Source: Plants (Basel). 2025 Dec 10;14(24):3763. doi: 10.3390/plants14243763 (PMC12736798; doi:10.3390/plants14243763)
Supplement: Supplementary file 1 [file plants-14-03763-s001.zip]

Archive with 2 entries (2 files):
- supplementary Figures.pptx
- supplementary Tables.pdf
